# Supplementary material for: Long-Term Structural Changes in the Osteochondral Unit in Patients with Osteoarthritis Undergoing Corrective Osteotomy with Platelet-Rich Plasma or Stromal Vascular Fraction Post-Treatment
Source: Biomedicines. 2024 May 9;12(5):1044. doi: 10.3390/biomedicines12051044 (PMC11118028; doi:10.3390/biomedicines12051044)
Supplement: Supplementary file 1 [file biomedicines-12-01044-s001.zip]

Archive with 1 entries (1 files):
- biomedicines-2960862-supplementary.pdf
